# Supplementary material for: Integrating Attenuated Total Reflectance–Fourier Transform Infrared Spectroscopy and Multidetector Computed Tomography for Analysis of Heat-Induced Changes in Bone
Source: Materials (Basel). 2025 Feb 7;18(4):742. doi: 10.3390/ma18040742 (PMC11857665; doi:10.3390/ma18040742)
Supplement: Supplementary file 1 [file materials-18-00742-s001.zip]

Archive with 1 entries (1 files):
- materials-3371393-supplementary.pdf
